# Supplementary material for: Exploring Factors Influencing Pregnant Women’s Perceptions and Attitudes Towards Midwifery Care in Romania: Implications for Maternal Health Education Strategies
Source: Nurs Rep. 2024 Jul 23;14(3):1807–18. doi: 10.3390/nursrep14030134 (PMC11348176; doi:10.3390/nursrep14030134)
Supplement: Supplementary file 1 [file nursrep-14-00134-s001.zip]

Archive with 1 entries (1 files):
- nursrep-3069604-supplementary.xlsx
