# Supplementary material for: Exploring Factors Influencing Pregnant Women’s Perceptions and Attitudes Towards Midwifery Care in Romania: Implications for Maternal Health Education Strategies
Source: Nurs Rep. 2024 Jul 23;14(3):1807–18. doi: 10.3390/nursrep14030134 (PMC11348176; doi:10.3390/nursrep14030134)
Supplement: Supplementary file 1 [file nursrep-14-00134-s001.zip › nursrep-3069604-supplementary.xlsx]

## Sheet: Sheet1
	ARE YOU AWARE THE SERVICES THAT MIDWIVES CAN PROVODE DURING PREGNANCY, CHILD BIRTH AND POSTPARTUM?											A	AGE		P%				E	MARITAL STATUS
			P%										20-29 years	673	51.7294							P%
2 points	sufficient information	301	23.136										30-39 years	570	43.8125					married	1060	81.4758
0 points	complete lack of information	418	32.1291										>=40 years	42	3.22829					unmarried	224	17.2175
1 points	lack of information	582	44.7348										< 20 years	16	1.22982					divorced	17	1.30669
	total	1301											total	1301						total	1301
																			F	ETNICITY
	IN YOUR OPINION, WOULD ACCES TO A MIDWIFE DURING PREGNANCY, CHILDBIRTH AND POSTPARTUM BE HELPFUL																					P%
			P%									B	PLACE OF RESIDENCE		P%					romanian	1260	96.8486
2 points	Very helpful	1056	81.1683										rural	365	28.0553					hungarian	29	2.22905
0 points	Not helpful	48	3.68947										urban	936	71.9447					rroma	12	0.922367
1 points	Least helpful	197	15.1422										total	1301						total	1301
	total	1301
																			G	PREVIOS BIRTH		P%
	HOW IMPORTANT DO YOU CONSIDER THE MIDWIFE TO BE IN STAGE OF PREGNANCY/LABOUR DELIVERY/POSTPARTUM?											C	LEVEL OF EDUCATION		P%					1-2 birth	464	35.6649
			P%										primary	76						3-4 birth	33	2.53651
	1	28	2.15219										high school	252						no previous birth	800	61.4912
	2	4	0.307456										higher education	973						over birth	4	0.307456
	3	28	2.15219																	total	1301
	4	16	1.22982										total	1301
	5	108	8.30131
	6	36	2.7671
	7	89	6.84089									D	OCCUPATIONAL STATUS		P%					PLACE OF CHILDBIRTH
	8	241	18.5242										Stable occupation	987	75.8647							P%
	9	127	9.76172										occasional	24	1.84473					Public hospital	596	45.8109
	10	624	47.9631										no occupation	290	22.2905					Private hospital	407	31.2836
													total	1301						Other location	298	22.9055
	total	1301																		total	1301
	PARTICIPATION IN EDUCATIONAL PROGRAMS												IMPORTANCE OF CONTROL OVER THE BIRTH PROCESS
			P%
	Yes	476	36.5872												P%
	No	825	63.4128										Very important	605	46.5027
													Somewhat important	349	26.8255
	total	1301											Not important	347	26.6718
													total	1301
